# Supplementary material for: A Monodisperse Population Balance Model for Nanoparticle Agglomeration in the Transition Regime
Source: Materials (Basel). 2021 Jul 12;14(14):3882. doi: 10.3390/ma14143882 (PMC8306586; doi:10.3390/ma14143882)
Supplement: Supplementary file 1 [file materials-14-03882-s001.zip]

Archive with 1 entries (1 files):
- materials-1251691_SM_revised.pdf
